# Supplementary material for: Comparative analyses of immune cells and alpha-smooth muscle actin-positive cells under the immunological microenvironment between with and without dense fibrosis in primary central nervous system lymphoma
Source: Brain Tumor Pathol. 2024 Aug 26;41(3-4):97–108. doi: 10.1007/s10014-024-00488-7 (PMC11499374; doi:10.1007/s10014-024-00488-7)
Supplement: Supplementary file 2 — Supplementary file2 (XLSX 10 kb) [file 10014_2024_488_MOESM2_ESM.xlsx]

## Sheet: Sheet1
	Host	Clonality	Clone	Catalog no.	Spplier	Dilution ratio	incubation temparature and time	Antigen retrieval method
CD20*	Mouse	Monoclonal	L26	422741	Nichirei Bioscience	1:50	36℃, 32 min	CC1 standard (100℃, 64 min)
bcl6*	Mouse	Monoclonal	LN22	418181	Nichirei Bioscience	1:1	36℃, 32 min	CC1 standard (100℃, 64 min), amp
CD10*	Mouse	Monoclonal	56C6	NCL-L-CD10-270	Leica	1:100	36℃, 32 min	CC1 standard (100℃, 64 min)
MUM1*	Mouse	Monoclonal	MUM1p	M7259	DAKO	1:50	36℃, 32 min	CC1 mild (100℃, 30 min)
CD3*	Mouse	Monoclonal	F7.2.38	M7254	DAKO	1:50	36℃, 32 min	CC1 standard (100℃, 64 min)
CD4*	Mouse	Monoclonal	SP35	790-4423	Ventana Medical Systems	1:1	36℃, 32 min	CC1 standard (100℃, 64 min)
CD8*	Rabbit	Monoclonal	SP57	790-4460	Ventana Medical Systems	1:1	36℃, 16 min	CC1 standard (100℃, 64 min)
PD1*	Mouse	Monoclonal	NAT105	ab234444	abcam	1:100	36℃, 32 min	CC1 mild (100℃, 30 min)
Foxp3	Rabbit	Monoclonal	D28WE	#98377	Cell Signaling Tchnology	1:100	4℃, overnight	0.1M citrate buffer, pH6.0, 121℃, 10 min
CD163**	Mouse	Monoclonal	10D6	NCL-CD163	Leica	1:200	36℃, 32 min	CC1 mild (95℃, 36 min)
CD68*	Mouse	Monoclonal	PG-M1	M0876	DAKO	1:150	36℃, 32 min	proetase 1 (4 min), amp
αSMA*	Mouse	Monoclonal	1A4	M0851	DAKO	1:200	36℃, 32 min	none
GFAP**	Rabbit	Polyclonal		Z0334	DAKO	1:5000	36℃, 32 min	CC1 mild (95℃, 36 min)
Using *BenchMark-ULTRA autostainer or **Discovery-ultra autostainer, and Ultra-View DAB Universal kit (Catalog no.760-500), Ventana Medical Systems, Tucson, AZ, USA (division of Roche Diagnostics, Basel, Switzerland)
CC1; Cell Conditioning Solution 1 (catalog no.950-500), amp; Ampclification kit (catalog no.760-080), protease 1 (catalog no.760-2018)
